# Supplementary material for: Cattle manure suppresses methane consumption and enhances denitrification-associated nitrous oxide production in farm dams
Source: Microbiome. 2026 Feb 3;14:59. doi: 10.1186/s40168-025-02314-4 (PMC12874676; doi:10.1186/s40168-025-02314-4)
Supplement: Supplementary file 3 — Additional file 2. [file 40168_2025_2314_MOESM2_ESM.xlsx]

## Sheet: Table S8
Table S8: Classification and relative abundances of the metagenome-assembled genomes (MAGs) in the fenced and unfenced farm dams at the different sampling sites, and presence of genes involved in different metabolic pathways. Bold MAGs indicate previously uncharacterised methanotrophs identified in our study.
Bin information		Relative abundances (%)																												Carbon fixation						Trace Gas Metabolism												Sulfur cycle
MAG	Classification	Buttermans								Dixons								Yarrawalla								Summed relative abundances (%)	Quality	Completeness	Contamination	aclB	acsB	hbsC	hbsT	mcr	rbcL	cooS	coxL	Fe	FeFe	NiFe.G1	NiFe.G2	NiFe.G3	NiFe.G4	mcrA	mmoA	pmoA	isoA	FCC	Sqr
		Unfenced				Fenced				Unfenced				Fenced				Unfenced				Fenced
		Water (R1)	Water (R2)	Sediment (R1)	Sediment (R2)	Water (R1)	Water (R2)	Sediment (R1)	Sediment (R2)	Water (R1)	Water (R2)	Sediment (R1)	Sediment (R2)	Water (R1)	Water (R2)	Sediment (R1)	Sediment (R2)	Water (R1)	Water (R2)	Sediment (R1)	Sediment (R2)	Water (R1)	Water (R2)	Sediment (R1)	Sediment (R2)
concoct.44	d__Bacteria;p__Pseudomonadota;c__Gammaproteobacteria;o__Methylococcales;f__Methylococcaceae;g__CAIVXW01;s__	0	0	0	0	0	0	0	0	0.0447533	0.0445161	0	0	0.17815	0.176664	0	0	0.370108	0.36748	0	0	0	0	0	0	1.18167	high	93.07	3.44	0	0	0	0	0	1	0	0	0	0	0	0	1	0	0	0	1	0	2	2
metabat2.9639	d__Bacteria;p__Pseudomonadota;c__Alphaproteobacteria;o__Rhizobiales;f__Beijerinckiaceae;g__Methylocystis;s__Methylocystis sp002412985	0	0	0	0	0.156839	0.152625	0	0	0.240866	0.238246	0	0	0.191923	0.193782	0	0	0.0619415	0.0620735	0	0	0.0308275	0.0325914	0	0	1.36172	medium	99.6	1.29	0	0	0	0	0	0	0	0	0	0	0	0	1	0	0	0	1	0	0	1
concoct.100	d__Bacteria;p__Pseudomonadota;c__Gammaproteobacteria;o__UBA6186;f__UBA6186;g__UBA6186;s__	0.214911	0.213462	0	0	0	0	0	0	0	0	0	0	0	0	0	0	0.144451	0.144005	0	0	0.0674316	0.0681454	0	0	0.852406	medium	58.75	4.12	0	0	0	0	0	3	0	0	0	0	0	0	0	0	0	0	0	0	0	0
concoct.11	d__Bacteria;p__Pseudomonadota;c__Gammaproteobacteria;o__Steroidobacterales;f__Steroidobacteraceae;g__RPQJ01;s__	0.441334	0.444547	0.0702232	0.06943	0	0	0	0	0	0	0	0	0	0	0	0	0	0	0.105387	0.106216	0	0	0	0	1.23714	medium	88.56	5.98	0	0	0	0	0	1	0	0	0	0	2	0	0	0	0	0	0	0	0	0
concoct.149	d__Bacteria;p__Chloroflexota;c__Chloroflexia;o__Thermomicrobiales;f__UBA6265;g__CADCWF01;s__	0	0	0	0	0.406116	0.409428	0	0	0.0506744	0.0515995	0	0	0.18341	0.186624	0	0	0	0	0	0	0	0	0	0	1.28785	medium	50.84	2.67	0	0	0	0	0	0	0	3	0	0	0	0	0	0	0	0	0	0	0	0
concoct.157_sub	d__Bacteria;p__Actinomycetota;c__Actinomycetia;o__Nanopelagicales;f__Nanopelagicaceae;g__ZLKRG08;s__	0.242477	0.241211	0	0	0.0742601	0.0746291	0	0	0.209774	0.206454	0	0	0.112439	0.112073	0	0	0.460079	0.457568	0	0	0	0	0	0	2.19097	medium	74.42	8.53	0	0	0	0	0	0	0	0	0	0	0	0	0	0	0	0	0	0	0	0
concoct.16	d__Bacteria;p__Actinomycetota;c__Actinomycetia;o__Mycobacteriales;f__Mycobacteriaceae;g__Rhodococcus;s__Rhodococcus sp012844225	0	0	0.197611	0.201071	0	0	0	0	0	0	0.122768	0.124287	0	0	0	0	0	0	0.883585	0.884433	0	0	0	0	2.41375	medium	98.06	5.13	0	0	0	0	0	0	0	0	0	0	0	0	0	0	0	0	0	0	0	0
concoct.177	d__Bacteria;p__Pseudomonadota;c__Gammaproteobacteria;o__Burkholderiales;f__Burkholderiaceae_B;g__Hydrogenophaga;s__	0.786705	0.788337	0.124927	0.125744	0	0	0	0	0	0	0	0	0	0	0	0	0.0329915	0.0332548	0.0534602	0.0531667	0.0355966	0.035802	0	0	2.06998	high	95.32	3.67	0	0	0	0	0	1	0	2	0	0	1	2	1	0	0	0	0	0	1	2
concoct.188	d__Bacteria;p__Actinomycetota;c__Thermoleophilia;o__Gaiellales;f__F1-60-MAGs149;g__F1-60-MAGs149;s__	0	0	0	0	0.0534096	0.0541047	0	0	0.0373034	0.0381525	0	0	0.10589	0.109292	0	0	0.361937	0.365142	0	0	0	0	0	0	1.12523	medium	89.67	4.79	0	0	0	0	0	0	0	1	0	0	0	0	0	0	0	0	0	0	0	0
concoct.198	d__Bacteria;p__Actinomycetota;c__Actinomycetia;o__Nanopelagicales;f__S36-B12;g__Mxb001;s__	0	0	0	0	0.124415	0.126422	0	0	1.06649	1.08055	0	0	0.249785	0.252775	0	0	0.0535273	0.053291	0	0	0	0	0	0	3.00725	medium	88.91	1.87	0	0	0	0	0	0	0	1	0	0	0	0	0	0	0	0	0	0	0	1
concoct.203	d__Bacteria;p__Pseudomonadota;c__Gammaproteobacteria;o__Burkholderiales;f__Burkholderiaceae_B;g__Rhodoferax_C;s__	0	0	0	0	0.0606555	0.0607602	0	0	0.0169906	0.016483	0	0	0.531703	0.532194	0	0	0	0	0	0	0	0	0	0	1.21879	medium	81.99	1.77	0	0	0	0	0	1	0	0	0	0	4	1	0	0	0	0	0	0	0	2
concoct.205	d__Bacteria;p__Pseudomonadota;c__Gammaproteobacteria;o__Burkholderiales;f__Burkholderiaceae_B;g__Rubrivivax;s__	0	0	0.0856474	0.085842	0	0	0	0	0	0	0	0	0	0	0	0	0	0	0.0480497	0.0474985	0.476834	0.476857	0	0	1.22073	medium	53.48	2.35	0	0	0	0	0	0	0	0	0	0	0	0	0	0	0	0	0	0	1	0
concoct.31	d__Bacteria;p__Pseudomonadota;c__Alphaproteobacteria;o__Acetobacterales;f__Acetobacteraceae;g__Roseomonas_B;s__	0	0	0	0	0	0	0	0	0	0	0	0	0	0	0	0	0	0	0	0	1.15986	1.16084	0	0	2.32071	high	100	2.15	0	0	0	0	0	0	0	0	0	0	0	0	0	0	0	0	0	0	1	0
concoct.62_sub	d__Bacteria;p__Verrucomicrobiota;c__Verrucomicrobiae;o__Opitutales;f__UBA953;g__UBA953;s__UBA953 sp009917805	0.0610943	0.0623505	0	0	0.162428	0.164333	0	0	0.0859444	0.0881037	0	0	0.203768	0.202478	0	0	0.61807	0.621731	0	0	0.073891	0.0731797	0	0	2.41737	medium	81.03	6.8	0	0	0	0	0	0	0	0	0	0	0	0	0	0	0	0	0	0	0	0
metabat2.12390	d__Bacteria;p__Acidobacteriota;c__Terriglobia;o__Terriglobales;f__JAIQGF01;g__JAIQGF01;s__	0	0	0	0	0	0	0	0	0	0	0	0	0	0	2.83821	2.84075	0	0	0	0	0	0	0	0	5.67896	high	100	0.1	0	0	0	0	0	0	0	0	0	0	0	0	0	0	0	0	0	0	0	0
metabat2.16102_sub	d__Bacteria;p__Actinomycetota;c__Thermoleophilia;o__Gaiellales;f__F1-60-MAGs149;g__F1-60-MAGs149;s__	0.0169518	0	0	0	0	0	0	0	0.523127	0.530972	0	0	0.121986	0.126883	0	0	0	0	0	0	0	0	0	0	1.31992	medium	87.12	1.36	0	0	0	0	0	0	0	0	0	0	0	0	0	0	0	0	0	0	0	0
metabat2.1631	d__Bacteria;p__Actinomycetota;c__Actinomycetia;o__Nanopelagicales;f__Nanopelagicaceae;g__Nanopelagicus;s__	0.72657	0.721415	0	0	0	0	0	0	0.434682	0.438852	0	0	0.147545	0.149535	0	0	0.029516	0.0291677	0	0	0	0	0	0	2.67728	medium	76.99	0.26	0	0	0	0	0	0	0	0	0	0	0	0	0	0	0	0	0	0	0	0
metabat2.2116	d__Bacteria;p__Actinomycetota;c__Actinomycetia;o__Nanopelagicales;f__Nanopelagicaceae;g__AAA044-D11;s__	0.0955961	0.0936918	0	0	0	0	0	0	0.322759	0.325693	0	0	0.0595961	0.0570191	0	0	0.132381	0.13227	0	0	0	0	0	0	1.21901	medium	82.56	1.22	0	0	0	0	0	0	0	0	0	0	0	0	0	0	0	0	0	0	0	0
metabat2.21550	d__Bacteria;p__Pseudomonadota;c__Gammaproteobacteria;o__Burkholderiales;f__Burkholderiaceae_B;g__Limnohabitans;s__	0	0	0	0	0	0	0	0	0	0	0	0	0.0524642	0.0535941	0	0	0.710683	0.71596	0	0	0.0648853	0.0652901	0	0	1.66288	medium	86.29	0.49	0	0	0	0	0	0	0	0	0	0	0	0	0	0	0	0	0	0	1	0
metabat2.2605	d__Bacteria;p__Pseudomonadota;c__Gammaproteobacteria;o__Burkholderiales;f__Methylophilaceae;g__Methylopumilus;s__	0.374826	0.374151	0	0	0.641037	0.646719	0	0	0.504877	0.506639	0	0	1.46083	1.43798	0	0	0.872472	0.869737	0	0	0	0	0	0	7.68926	medium	64.93	0.56	0	0	0	0	0	0	0	0	0	0	0	0	0	0	0	0	0	0	0	0
metabat2.28564_sub	d__Bacteria;p__Pseudomonadota;c__Gammaproteobacteria;o__Burkholderiales;f__Rhodocyclaceae;g__Fluviibacter;s__	0	0	0	0	0	0	0	0	0	0	0	0	0	0	0	0	0.548969	0.542555	0	0	0	0	0	0	1.09152	medium	80.88	2.72	0	0	0	0	0	0	0	0	0	0	0	0	0	0	0	0	0	0	0	0
metabat2.3414	d__Bacteria;p__Actinomycetota;c__Actinomycetia;o__Mycobacteriales;f__Mycobacteriaceae;g__Mycobacterium;s__	0.0396181	0.0400705	0	0	0.0336761	0.0338233	0	0	0.0619752	0.0621772	0	0	0.101152	0.102188	0	0	0.111539	0.112944	0	0	1.2026	1.20808	0	0	3.10985	high	93.73	2.43	0	0	0	0	0	0	0	1	0	0	0	1	1	0	0	0	0	0	0	0
metabat2.43792	d__Bacteria;p__Actinomycetota;c__Actinomycetia;o__Nanopelagicales;f__S36-B12;g__CAIKZY01;s__	0.0452762	0.0438866	0	0	0	0	0	0	0.0433104	0.0420269	0	0	0	0	0	0	0.358069	0.358559	0	0	0	0	0	0	0.891128	medium	76.19	1.66	0	0	0	0	0	0	0	1	0	0	0	0	0	0	0	0	0	0	0	1
metabat2.5503	d__Bacteria;p__Bacteroidota;c__Bacteroidia;o__Chitinophagales;f__Chitinophagaceae;g__;s__	0.0890585	0.0891563	0	0	0	0	0	0	0	0	0	0	0	0	0	0	0	0	0	0	1.65436	1.64199	0	0	3.47457	high	93.44	4.89	0	0	0	0	0	0	0	0	0	0	0	0	0	0	0	0	0	0	0	0
metabat2.5713	d__Bacteria;p__Planctomycetota;c__Planctomycetia;o__Pirellulales;f__UBA1268;g__QWPN01;s__	0.053912	0.0542632	0	0	0.105259	0.107644	0	0	0.255522	0.262002	0	0	0.167814	0.17038	0	0	0.0187381	0.0178422	0	0	0	0	0	0	1.21338	medium	76.74	3.64	0	0	0	0	0	0	0	0	0	0	0	0	1	0	0	0	0	0	0	0
vamb.S1C1287	d__Bacteria;p__Bacteroidota;c__Bacteroidia;o__Chitinophagales;f__Saprospiraceae;g__M3007;s__	0.756647	0.75336	0	0	0	0	0	0	0	0	0	0	0	0	0	0	0	0	0	0	0	0	0	0	1.51001	medium	89.7	1.96	0	0	0	0	0	0	0	0	0	0	0	0	1	0	0	0	0	0	0	0
vamb.S1C1644	d__Bacteria;p__Patescibacteria;c__Paceibacteria;o__UBA9983_A;f__UBA9973;g__CAIQAW01;s__	0	0	0	0	0	0	0	0	0.338664	0.340209	0	0	0	0	0	0	0	0	0	0	0	0	0	0	0.678873	medium	90.9	0.67	0	0	0	0	0	0	0	0	0	0	0	0	0	0	0	0	0	0	0	0
vamb.S1C1765	d__Bacteria;p__Actinomycetota;c__Actinomycetia;o__Nanopelagicales;f__Nanopelagicaceae;g__ZLKRG08;s__	0.37028	0.367614	0	0	0	0	0	0	0.109415	0.106867	0	0	0	0	0	0	0.257775	0.254438	0	0	0	0	0	0	1.46639	medium	86.16	4.95	0	0	0	0	0	0	0	0	0	0	0	0	0	0	0	0	0	0	0	0
vamb.S1C1899	d__Bacteria;p__Actinomycetota;c__Actinomycetia;o__Nanopelagicales;f__Nanopelagicaceae;g__Planktophila;s__	0.561481	0.555352	0	0	0.432285	0.434547	0	0	0.837019	0.831129	0	0	0.469574	0.472049	0	0	0.258574	0.254168	0	0	0	0	0	0	5.10618	medium	72.55	0.11	0	0	0	0	0	0	0	0	0	0	0	0	0	0	0	0	0	0	0	0
vamb.S1C2008_sub	d__Bacteria;p__Actinomycetota;c__Actinomycetia;o__Nanopelagicales;f__Nanopelagicaceae;g__Nanopelagicus;s__	0.228022	0.236473	0	0	0	0	0	0	0.213201	0.215021	0	0	0.119533	0.12066	0	0	0.0893733	0.087793	0	0	0	0	0	0	1.31008	medium	59.09	3.15	0	0	0	0	0	0	0	0	0	0	0	0	0	0	0	0	0	0	0	0
vamb.S1C2021	d__Bacteria;p__Chloroflexota;c__Limnocylindria;o__Limnocylindrales;f__Limnocylindraceae;g__Limnocylindrus;s__	0.0786635	0.0791123	0	0	0.980603	0.987445	0	0	0.268487	0.274272	0	0	1.19646	1.21813	0	0	0.0246195	0.0253463	0	0	0	0	0	0	5.13314	medium	87.4	0.12	0	0	0	0	0	0	0	0	0	0	0	0	0	0	0	0	0	0	0	0
vamb.S1C2088	d__Bacteria;p__Bacteroidota;c__Bacteroidia;o__Chitinophagales;f__Chitinophagaceae;g__Sediminibacterium;s__	0	0	0	0	0	0	0	0	0.178885	0.178615	0	0	0.0936868	0.0951754	0	0	0.123902	0.122743	0	0	0	0	0	0	0.793009	medium	70.16	1.07	0	0	0	0	0	0	0	0	0	0	0	0	0	0	0	0	0	0	0	0
vamb.S1C2414	d__Bacteria;p__Actinomycetota;c__Actinomycetia;o__Mycobacteriales;f__Mycobacteriaceae;g__Mycobacterium;s__	0.0513319	0.0513737	0	0	0	0	0	0	0.132775	0.133442	0	0	0.0459312	0.0467997	0	0	0.183899	0.18464	0	0	0.348214	0.351786	0	0	1.53019	medium	75.97	3.42	0	0	0	0	0	0	0	0	0	0	0	1	1	0	0	0	0	0	0	0
vamb.S1C3653	d__Bacteria;p__Pseudomonadota;c__Alphaproteobacteria;o__Pelagibacterales;f__Pelagibacteraceae;g__Fonsibacter;s__Fonsibacter lacus	0.377635	0.375422	0	0	0	0	0	0	0.846652	0.850209	0	0	0	0	0	0	0	0	0	0	0	0	0	0	2.44992	medium	71.91	6.81	0	0	0	0	0	0	0	0	0	0	0	0	0	0	0	0	0	0	0	0
Note: (R1) and (R2) indicate two separate sequencing runs for each sample.
[truncated: 36 more columns]
