# Supplementary material for: Cattle manure suppresses methane consumption and enhances denitrification-associated nitrous oxide production in farm dams
Source: Microbiome. 2026 Feb 3;14:59. doi: 10.1186/s40168-025-02314-4 (PMC12874676; doi:10.1186/s40168-025-02314-4)
Supplement: Supplementary file 4 — Additional file 3. [file 40168_2025_2314_MOESM3_ESM.xlsx]

## Sheet: Table S9
Table S9: Relative abundances of metabolic genes based on short-read metagenomic data from water and sediment samples collected from fenced and unfenced farm dams at the different sampling sites.
Site	Treatment	Sample type	AclB	AcsB	HbsC	HbsT	Mcr	RbcL	CooS	CoxL	Fe	FeFe	NiFe.G1	NiFe.G2	NiFe.G3	NiFe.G4	McrA	MmoA	PmoA	IsoA	FCC	Sqr	SoxB	rDsrA	DsrA	AsrA	Sor	AmoA	HzsA	NxrA	NifH	NarG	NapA	NrfA	NirS	NirK	NorB	NosZ	Nod	PsaA	PsbA	RHO	ArsC	MtrB	OmcB	RdhA	YgfK	ARO	Cyc2
Buttermans	Unfenced	Water	0.25	0.13	0	0	0.1	6.86	0.26	13.45	0	1	3.26	3.39	6.43	2.07	0.02	0	1.88	0.06	8.24	12.2	6.09	0	0.02	0.11	0	0	0	0.02	4.27	7.97	1.09	0.46	3.51	4.7	6.6	2.3	0	3.57	12.04	20.73	8.5	0.08	0	0.41	0.19	0.87	0.43
Buttermans	Unfenced	Soil	0.22	4.92	0.03	0.25	0.17	7.92	6.97	20.21	0.04	15.24	22.93	0.97	32.67	12.12	0.79	0.03	0.14	0.06	3.92	38.06	6.12	1.48	2.33	0.37	0	0.16	0.02	0.78	5.95	29.1	5.12	8.83	2.74	19.78	23.14	8.19	0.13	0.87	2.93	0.93	19.82	0.61	0.4	0.78	2.77	0.79	6.06
Buttermans	Fenced	Water	0.09	0.21	0	0.08	0.05	5.15	0.12	8.69	0	1.34	2.29	1.72	6.67	3.23	0.03	0	2.66	0	7.92	11.74	8.27	0.18	0.23	0.05	0	0	0	0.09	4.35	2.09	0.23	0.19	0.89	4.33	1.88	0.43	0	3.07	28.53	16.34	6.35	0.45	0	0.28	0.33	0.09	0.3
Buttermans	Fenced	Soil	0.63	13.43	0	0.4	0.08	8.92	15.26	18.77	0.02	32.33	33.98	3.3	52.44	27.87	2.01	0.06	0.62	0.01	5.16	21.84	7.35	2.03	5.98	0.68	0.07	0.29	0.02	1.33	16.12	15.33	6.22	10.91	1.28	9.45	22.07	5.04	0.07	0.48	3.94	0.24	10.98	0.62	0.09	1.3	3.94	0.46	6.75
Dixons	Unfenced	Water	0.13	0.1	0	0.04	0.02	3.53	0	11.25	0	0.41	1.25	2.13	5.51	2.56	0	0	2.79	0.2	5.69	12.55	4.15	0.05	0.03	0.08	0	0.07	0	0.04	3.14	1.7	0.87	0.3	0.54	2.33	2.39	0.75	0	2.44	6.34	22.43	5.29	0.15	0.01	0.2	0.3	0.11	0.14
Dixons	Unfenced	Soil	0.34	5.79	0.1	0.23	0.05	8.43	6.84	23.05	0.09	23.46	27.77	1.03	33.84	20.13	0.93	0.03	0.13	0.03	2.28	28.55	6.07	0.94	2.65	0.72	0	0	0	0.93	8.99	20.72	5.53	9.93	0.67	12.78	25.02	6.31	0.06	0.24	0.9	0.27	14.56	0.6	0.33	0.92	2.76	1.29	7.22
Dixons	Fenced	Water	0.11	0.09	0	0	0.01	3.73	0.29	9.51	0	1.03	4.2	2.64	5.58	2.85	0	0.07	6.47	0.05	9.88	14.85	8.05	0.14	0	0	0	0	0	0	5.29	3.12	0.77	0.49	1.26	3.09	1.58	0.94	0.05	1.04	11.79	12.86	9.54	0.78	0	0.09	0.46	0.06	0.94
Dixons	Fenced	Soil	0.44	6.14	0.02	0.37	0.1	7.24	8.23	39.4	0	4.71	25.09	1.04	43.91	17	0.08	0.07	0.24	0.16	2.92	20.99	3.32	1.46	7.46	0.75	0	0.38	0.01	1.68	6	16.19	6.31	7.87	0.78	12.15	13.43	4.77	0	0.01	0.05	0.07	11.08	0.54	0.07	1.14	1.73	0.96	9.04
Yarrawalla	Unfenced	Water	0.11	0.35	0	0.02	0.07	3.68	0.22	5.49	0	2.62	2.6	3.61	8.24	2.28	0.11	0.19	4.51	0.2	15.04	13.29	10.71	0.4	0.06	0.27	0	0.1	0	0.03	3.49	9.56	2.78	0.65	1.99	2.01	4.44	2.52	0.01	1.38	5.54	18.08	8.8	0.11	0.01	0.23	0.42	0.15	0.69
Yarrawalla	Unfenced	Soil	0.42	8.98	0.06	0.34	0.09	9.77	10.1	14.12	0	30.59	27.8	1.22	44.43	21.74	1.83	0.03	0.24	0	3.5	28.7	6.63	1.81	3.76	0.56	0	0.17	0.02	1.12	7.12	23.59	5.28	14.39	3.57	16.11	34.56	10.6	0.18	0.19	1.44	0.15	16.96	0.64	0.55	0.99	3.33	0.63	3.79
Yarrawalla	Fenced	Water	1.08	0.38	0	0.05	0.12	26.33	0.34	11.86	0	3.53	4.72	5.21	12.76	1.95	0.22	0.02	11.3	0.21	12.21	17.91	9.58	0.46	0.02	0.36	0	0.03	0	0	7.28	3.29	1.44	0.96	0.71	3.03	3.84	1.15	0	20.08	31.69	11.29	9.44	0.05	0	0.82	0.38	0.56	0.46
Yarrawalla	Fenced	Soil	1.23	14.88	0	0.49	0	6.87	17.9	22.49	0	30.08	27.79	2.44	49.99	22.41	2.17	0.16	0.51	0	2.52	23.66	4.71	1.62	6.01	0.51	0	0	0.05	0.98	10.17	19.64	3.78	8.36	1.18	7.99	24.1	5.45	0.11	0.34	1.81	0.33	6.18	0.66	0.38	2.45	2.67	0.94	5.41
[truncated: 12 more columns]
